# Supplementary material for: Breakfast consumption habits of Australian men participating in the “Typical Aussie Bloke” study
Source: BMC Nutr. 2020 Jan 7;6:1. doi: 10.1186/s40795-019-0317-4 (PMC7050778; doi:10.1186/s40795-019-0317-4)
Supplement: Supplementary file 2 — Additional file 2. Supplementary Data File. This file contains the raw data presented in this paper [file 40795_2019_317_MOESM2_ESM.xlsx]

## Sheet: Sheet1
Height cm	Weight kg	Waking up timing Week Days	Waking up timing Weekend Days	First Meal of the Day Timing Weekdays	First Meal of the day Timing Weekend Days	Frequency of Eating Breakfast Days Per Week	Fruits Times per Week (for Breakfast)	Toast Times per Week (for Breakfast)	Butter and or/Margarine Consumption for breakfast times per week	Spread Times per Week	Cereals like All Bran times per Week	Cereals like Sultana BranTM, FibrePlusTM, BranFlakesTM times per week (For Breakfast)	cereals like Weetbix ,Vita BritsTM, WeetiesTM Times per Week (For Breakfast)	Cereals Like Cornflakes, NutrigrainTM , Special KTM Times per Week ( For Breakfast)	Cereals like Porridge Times per Week (For Breakfast)	Cereals like Muesli Times per Week (For Breakfast)	Milk for Cereal Times per Week (For Breakfast)	Yogurt Times per Week (For Breakfast)	Eggs Times per Week (For Breakfast)	Bacon Times per Week (For Breakfast)	Beans Times per Week (For Breakfast)	Pancakes/Crepes Times per Week (For Breakfast)	Other foods (For breakfast)	Coffee Times per Week (For Breakfast)	Tea Times per Week (For Breakfast)	Milk on its own Times per Week (For Breakfast)	Hot chocolate/Milo Times per Week (For Breakfast)	Juices Times per week (For Breakfast)	Smoothies Times per Week (For Breakfast)	Other beverages Times per Week (For Breakfast)	Reasons for Eating Breakfast	Other Reasons for Eating Breakfast	Reasons for not Eating Breakfast	Other Reasons for not Eating Breakfask
169.6	66.5	6.01 to 7.00 am	6.01 to 7.00 am	7.01 to 8.00 am	7.01 to 8.00 am	5 or more days	7 or more	1	Less than once per week	1	Less than once per week	Less than once per week	Less than once per week	Less than once per week	5	4	5	4	1	Less than once per week	Less than once per week	Less than once per week	carrot, cellery, berries, protein powder in smoothy. Nuts every day (almonds, cashews, a few macadamias)	Less than once per week	Less than once per week	Less than once per week	Less than once per week	Less than once per week	5		I enjoy it		I rarely/never don’t eat breakfast
182.7	70.7	5.01 to 6.00 am	5.01 to 6.00 am	6.01 to 7.00 am	6.01 to 7.00 am	5 or more days	Less than once per week	Less than once per week	Less than once per week	7 or more	Less than once per week	Less than once per week	7 or more	Less than once per week	Less than once per week	7 or more	7 or more	Less than once per week	Less than once per week	Less than once per week	Less than once per week	Less than once per week		Less than once per week	Less than once per week	Less than once per week	Less than once per week	Less than once per week	Less than once per week		I am hungry		I rarely/never don’t eat breakfast
187.8	85.8	7.01 to 8.00 am	8.01 to 9.00 am	7.01 to 8.00 am	8.01 to 9.00 am	5 or more days	7 or more	Less than once per week	Less than once per week	Less than once per week	Less than once per week	Less than once per week	Less than once per week	Less than once per week	3	4	7 or more	Less than once per week	Less than once per week	Less than once per week	Less than once per week	Less than once per week		6	Less than once per week	Less than once per week	Less than once per week	Less than once per week	Less than once per week		I am hungry		I rarely/never don’t eat breakfast
176.6	108.25	6.01 to 7.00 am	7.01 to 8.00 am	7.01 to 8.00 am	7.01 to 8.00 am	5 or more days	5	Less than once per week	5	Less than once per week	Less than once per week	Less than once per week	7 or more	Less than once per week	Less than once per week	Less than once per week	7 or more	5	Less than once per week	Less than once per week	Less than once per week	Less than once per week	sandwich meat, sliced cheese	7 or more	Less than once per week	Less than once per week	Less than once per week	5	Less than once per week		It helps prevent me from getting hungry before lunchtime		I rarely/never don’t eat breakfast
174.3	71.95	6.01 to 7.00 am	8.01 to 9.00 am	6.01 to 7.00 am	8.01 to 9.00 am	5 or more days	7 or more	7 or more	Less than once per week	5	Less than once per week	Less than once per week	Less than once per week	Less than once per week	Less than once per week	Less than once per week	Less than once per week	Less than once per week	Less than once per week	Less than once per week	Less than once per week	Less than once per week		7 or more	Less than once per week	Less than once per week	Less than once per week	Less than once per week	Less than once per week	coffe and milk	It gives me energy		I rarely/never don’t eat breakfast
183.5	102.4	5.01 to 6.00 am	6.01 to 7.00 am	6.01 to 7.00 am	6.01 to 7.00 am	5 or more days	Less than once per week	Less than once per week	Less than once per week	Less than once per week	Less than once per week	Less than once per week	Less than once per week	Less than once per week	Less than once per week	Less than once per week	Less than once per week	Less than once per week	7 or more	2	Less than once per week	Less than once per week	Vegetables onions capsicum etc	7 or more	Less than once per week	Less than once per week	Less than once per week	Less than once per week	Less than once per week		It is what I always do		Not enough time
181.4	76.6	6.01 to 7.00 am	6.01 to 7.00 am	7.01 to 8.00 am	7.01 to 8.00 am	5 or more days	3	3	3	3	Less than once per week	Less than once per week	2	2	2	3	4	2	1	Less than once per week	Less than once per week	1		7 or more	1	1	Less than once per week	Less than once per week	Less than once per week		Other reasons	The kids must eat breakfast.	I rarely/never don’t eat breakfast
176.5	88.8	5.01 to 6.00 am	6.01 to 7.00 am	6.01 to 7.00 am	6.01 to 7.00 am	5 or more days	Less than once per week	Less than once per week	Less than once per week	Less than once per week	Less than once per week	Less than once per week	7 or more	Less than once per week	Less than once per week	Less than once per week	7 or more	3	1	1	Less than once per week	Less than once per week		Less than once per week	Less than once per week	Less than once per week	3	Less than once per week	Less than once per week		It gives me energy		I rarely/never don’t eat breakfast
175.8	79.7	5.01 to 6.00 am	6.01 to 7.00 am	5.01 to 6.00 am	7.01 to 8.00 am	5 or more days	Less than once per week	1	1	1	Less than once per week	Less than once per week	4	3	Less than once per week	2	6	Less than once per week	Less than once per week	Less than once per week	Less than once per week	Less than once per week		Less than once per week	Less than once per week	Less than once per week	Less than once per week	2	Less than once per week		I am hungry		I rarely/never don’t eat breakfast
177.2	92.9	5.01 to 6.00 am	7.01 to 8.00 am	6.01 to 7.00 am	7.01 to 8.00 am	5 or more days	7 or more	4	2	4	Less than once per week	Less than once per week	Less than once per week	Less than once per week	7 or more	Less than once per week	Less than once per week	Less than once per week	4	1	Less than once per week	Less than once per week		5	2	Less than once per week	Less than once per week	Less than once per week	Less than once per week		I am hungry		I rarely/never don’t eat breakfast
167.7	73.9	6.01 to 7.00 am	7.01 to 8.00 am	7.01 to 8.00 am	8.01 to 9.00 am	5 or more days	4	4	4	2	Less than once per week	Less than once per week	Less than once per week	Less than once per week	Less than once per week	Less than once per week	Less than once per week	Less than once per week	3	Less than once per week	Less than once per week	Less than once per week		7 or more	Less than once per week	Less than once per week	Less than once per week	Less than once per week	Less than once per week		It is what I always do		Not enough time
185.35	75.7	6.01 to 7.00 am	6.01 to 7.00 am	6.01 to 7.00 am	7.01 to 8.00 am	5 or more days	5	5	5	5	Less than once per week	Less than once per week	6	Less than once per week	1	4	6	Less than once per week	2	1	2	Less than once per week		1	Less than once per week	Less than once per week	Less than once per week	4	Less than once per week		It is what I always do		I do not feel like eating first thing
178.3	86.7	6.01 to 7.00 am	7.01 to 8.00 am	6.01 to 7.00 am	7.01 to 8.00 am	5 or more days	3	2	2	1	Less than once per week	Less than once per week	Less than once per week	Less than once per week	1	Less than once per week	1	Less than once per week	6	2	Less than once per week	Less than once per week	3-4 times per week steak or chicken for breakfast	7 or more	1	Less than once per week	Less than once per week	Less than once per week	Less than once per week	water every day	I am hungry		Other reasons	If I am not overly hungry I have a shake, otherwise I always have breakfast.
182.4	87.2	6.01 to 7.00 am	6.01 to 7.00 am	7.01 to 8.00 am	7.01 to 8.00 am	5 or more days	4	7 or more	Less than once per week	Less than once per week	Less than once per week	Less than once per week	Less than once per week	Less than once per week	Less than once per week	Less than once per week	Less than once per week	2	7 or more	Less than once per week	Less than once per week	Less than once per week		7 or more	Less than once per week	Less than once per week	Less than once per week	Less than once per week	Less than once per week		It gives me energy		I rarely/never don’t eat breakfast
178.6	71.7	10.01 to 11.00 am	8.01 to 9.00 am	10.01 to11.00 am	9.01 to 10.00 am	5 or more days	1	2	2	2	Less than once per week	Less than once per week	Less than once per week	Less than once per week	1	Less than once per week	Less than once per week	Less than once per week	3	Less than once per week	Less than once per week	Less than once per week	vegetables	5	3	Less than once per week	Less than once per week	1	2		It is what I always do		Not enough time
175.95	71.85	Midnight to 5.00 am	Midnight to 5.00 am	6.01 to 7.00 am	7.01 to 8.00 am	5 or more days	Less than once per week	7 or more	7 or more	7 or more	Less than once per week	Less than once per week	Less than once per week	Less than once per week	Less than once per week	Less than once per week	Less than once per week	Less than once per week	Less than once per week	Less than once per week	Less than once per week	Less than once per week		7 or more	Less than once per week	Less than once per week	Less than once per week	Less than once per week	Less than once per week		I am hungry		I rarely/never don’t eat breakfast
175.4	69.6	5.01 to 6.00 am	5.01 to 6.00 am	6.01 to 7.00 am	6.01 to 7.00 am	5 or more days	2	1	1	2	Less than once per week	Less than once per week	2	3	1	2	5	2	1	1	Less than once per week	Less than once per week	Yoghurt with muesli nuts berries a couple of times per week, regular cereal other days, i try almond milk some mornings instead of light milk on cereal. i have fairly large bowls too	2	2	1	Less than once per week	Less than once per week	1	I try to have a 600ml bottle of water most mornings with breakfast	I am hungry	i enjoy it too, its my favourite meal	Not enough time
173.4	82.4	6.01 to 7.00 am	8.01 to 9.00 am	6.01 to 7.00 am	9.01 to 10.00 am	5 or more days	1	1	1	1	Less than once per week	Less than once per week	5	Less than once per week	Less than once per week	1	5	2	1	1	Less than once per week	Less than once per week		7 or more	Less than once per week	Less than once per week	Less than once per week	3	1		It gives me energy		I do not feel like eating first thing
179.7	73	6.01 to 7.00 am	7.01 to 8.00 am	7.01 to 8.00 am	7.01 to 8.00 am	5 or more days	Less than once per week	5	5	5	2	2	2	2	2	Less than once per week	6	4	Less than once per week	Less than once per week	Less than once per week	Less than once per week		Less than once per week	Less than once per week	Less than once per week	Less than once per week	Less than once per week	Less than once per week	Water	I am hungry		I rarely/never don’t eat breakfast
177.15	146.05	6.01 to 7.00 am	6.01 to 7.00 am	7.01 to 8.00 am	7.01 to 8.00 am	5 or more days	Less than once per week	Less than once per week	Less than once per week	Less than once per week	Less than once per week	Less than once per week	Less than once per week	Less than once per week	Less than once per week	Less than once per week	Less than once per week	Less than once per week	Less than once per week	Less than once per week	Less than once per week	Less than once per week	Shakes	7 or more	Less than once per week	Less than once per week	Less than once per week	Less than once per week	Less than once per week	Shakes	It is what I always do		I rarely/never don’t eat breakfast
180.2	78.7	6.01 to 7.00 am	8.01 to 9.00 am	7.01 to 8.00 am	8.01 to 9.00 am	5 or more days	2	3	2	2	Less than once per week	Less than once per week	3	1	4	Less than once per week	4	1	1	Less than once per week	Less than once per week	Less than once per week	Crumpets at least 3 times per week.	4	Less than once per week	Less than once per week	Less than once per week	4	Less than once per week	Protein shake with breakfast every day.	It gives me energy		I rarely/never don’t eat breakfast
183.6	68.1	6.01 to 7.00 am	7.01 to 8.00 am	7.01 to 8.00 am	8.01 to 9.00 am	5 or more days	2	Less than once per week	Less than once per week	Less than once per week	7 or more	Less than once per week	1	Less than once per week	2	Less than once per week	6	Less than once per week	1	1	Less than once per week	Less than once per week	I used almond or coconut milk for cereal	4	Less than once per week	Less than once per week	Less than once per week	Less than once per week	Less than once per week		It gives me energy		I rarely/never don’t eat breakfast
172.5	64	6.01 to 7.00 am	10.01 to11.00 am	8.01 to 9.00 am	11.01 am to noon	3 to 4 days	Less than once per week	Less than once per week	Less than once per week	Less than once per week	Less than once per week	Less than once per week	Less than once per week	Less than once per week	Less than once per week	Less than once per week	Less than once per week	Less than once per week	Less than once per week	Less than once per week	Less than once per week	Less than once per week	Protein Shake	Less than once per week	Less than once per week	Less than once per week	Less than once per week	Less than once per week	Less than once per week	Protein Shake	I am hungry		I rarely/never don’t eat breakfast	I wake up close to work start time and have breakfast at work. If i get distracted at work, I won't have eaten until lunch or later some days.
184.15	97.55	7.01 to 8.00 am	7.01 to 8.00 am	9.01 to 10.00 am	10.01 to11.00 am	1 to 2 days	3	Less than once per week	Less than once per week	Less than once per week	Less than once per week	Less than once per week	Less than once per week	Less than once per week	1	1	2	Less than once per week	1	1	Less than once per week	Less than once per week		Less than once per week	7 or more	5	4	Less than once per week	Less than once per week		I am hungry		I do not feel like eating first thing
174.7	77.7	6.01 to 7.00 am	7.01 to 8.00 am	7.01 to 8.00 am	8.01 to 9.00 am	5 or more days	Less than once per week	4	4	4	Less than once per week	Less than once per week	2	2	Less than once per week	3	7 or more	Less than once per week	1	Less than once per week	Less than once per week	1	English Muffins instead of toast	Less than once per week	Less than once per week	Less than once per week	Less than once per week	3	Less than once per week		It is what I always do		Not enough time
169.65	78.9	9.01 to 10.00 am	10.01 to11.00 am	11.01 am to noon	11.01 am to noon	Rarely or never																											I have a cigarette instead	a cigarette and a Coke, but have changed to coffee in the last 2 weeks.
181.2	97.9	Midnight to 5.00 am	Midnight to 5.00 am	5.01 to 6.00 am	5.01 to 6.00 am	5 or more days	4	Less than once per week	Less than once per week	Less than once per week	Less than once per week	Less than once per week	Less than once per week	Less than once per week	Less than once per week	Less than once per week	Less than once per week	2	5	1	Less than once per week	Less than once per week		Less than once per week	Less than once per week	Less than once per week	Less than once per week	Less than once per week	Less than once per week		Eating breakfast makes it easier to control my weight		Not enough time
172.05	79.5	5.01 to 6.00 am	7.01 to 8.00 am	6.01 to 7.00 am	7.01 to 8.00 am	5 or more days	7 or more	2	2	Less than once per week	Less than once per week	Less than once per week	Less than once per week	Less than once per week	Less than once per week	5	Less than once per week	5	2	2	Less than once per week	Less than once per week		7 or more	Less than once per week	Less than once per week	Less than once per week	Less than once per week	1		It gives me energy		I rarely/never don’t eat breakfast
176.2	73	7.01 to 8.00 am	8.01 to 9.00 am	10.01 to11.00 am	8.01 to 9.00 am	5 or more days	Less than once per week	Less than once per week	Less than once per week	Less than once per week	Less than once per week	Less than once per week	Less than once per week	Less than once per week	Less than once per week	Less than once per week	Less than once per week	5	Less than once per week	Less than once per week	Less than once per week	Less than once per week		Less than once per week	Less than once per week	Less than once per week	Less than once per week	Less than once per week	Less than once per week		It helps prevent me from getting hungry before lunchtime		I do not have any food in the house
185	77.6	5.01 to 6.00 am	6.01 to 7.00 am	7.01 to 8.00 am	7.01 to 8.00 am	5 or more days	5	2	2	2	Less than once per week	Less than once per week	Less than once per week	Less than once per week	Less than once per week	5	5	Less than once per week	1	1	1	Less than once per week		Less than once per week	7 or more	Less than once per week	Less than once per week	1	Less than once per week		I am hungry		I rarely/never don’t eat breakfast
188.6	75.3	6.01 to 7.00 am	6.01 to 7.00 am	6.01 to 7.00 am	7.01 to 8.00 am	5 or more days	1	Less than once per week	Less than once per week	Less than once per week	Less than once per week	Less than once per week	6	Less than once per week	1	Less than once per week	6	Less than once per week	Less than once per week	Less than once per week	Less than once per week	Less than once per week		Less than once per week	Less than once per week	Less than once per week	Less than once per week	Less than once per week	Less than once per week		It helps me to wake up		I rarely/never don’t eat breakfast
178.45	83.45	5.01 to 6.00 am	7.01 to 8.00 am	6.01 to 7.00 am	7.01 to 8.00 am	5 or more days	Less than once per week	Less than once per week	Less than once per week	7 or more	Less than once per week	Less than once per week	Less than once per week	Less than once per week	7 or more	Less than once per week	7 or more	Less than once per week	7 or more	Less than once per week	Less than once per week	Less than once per week		7 or more	Less than once per week	Less than once per week	Less than once per week	Less than once per week	Less than once per week		I am hungry		Not enough time
182.8	86.1	5.01 to 6.00 am	6.01 to 7.00 am	8.01 to 9.00 am	8.01 to 9.00 am	1 to 2 days	2	2	2	1	3	2	Less than once per week	Less than once per week	Less than once per week	1	3	1	1	1	Less than once per week	Less than once per week		2	2	Less than once per week	Less than once per week	3	Less than once per week		I am hungry		Not enough time
182.4	64.7	6.01 to 7.00 am	8.01 to 9.00 am	7.01 to 8.00 am	8.01 to 9.00 am	5 or more days	Less than once per week	Less than once per week	Less than once per week	Less than once per week	Less than once per week	Less than once per week	Less than once per week	Less than once per week	Less than once per week	Less than once per week	Less than once per week	Less than once per week	Less than once per week	Less than once per week	Less than once per week	Less than once per week	Oats and almond milk.	Less than once per week	Less than once per week	Less than once per week	Less than once per week	Less than once per week	1	Water	It helps prevent me from getting hungry before lunchtime		I rarely/never don’t eat breakfast
190.95	143.5	10.01 to 11.00 am	10.01 to11.00 am	10.01 to11.00 am	10.01 to11.00 am	5 or more days	Less than once per week	1	1	1	Less than once per week	Less than once per week	Less than once per week	2	1	Less than once per week	2	Less than once per week	3	1	Less than once per week	Less than once per week	Ham, cheese, onion.	Less than once per week	Less than once per week	Less than once per week	2	2	Less than once per week		I am hungry		Not enough time
171.8	79.4	5.01 to 6.00 am	6.01 to 7.00 am	6.01 to 7.00 am	6.01 to 7.00 am	5 or more days	Less than once per week	Less than once per week	Less than once per week	Less than once per week	Less than once per week	7 or more	Less than once per week	Less than once per week	Less than once per week	Less than once per week	6	Less than once per week	1	Less than once per week	Less than once per week	Less than once per week		2	4	Less than once per week	Less than once per week	7 or more	Less than once per week		It is what I always do		I rarely/never don’t eat breakfast
189.2	86.8	6.01 to 7.00 am	7.01 to 8.00 am	7.01 to 8.00 am	7.01 to 8.00 am	5 or more days	7 or more	5	Less than once per week	Less than once per week	Less than once per week	Less than once per week	2	Less than once per week	Less than once per week	Less than once per week	2	Less than once per week	5	Less than once per week	3	Less than once per week		7 or more	Less than once per week	Less than once per week	Less than once per week	Less than once per week	Less than once per week		I am hungry		I rarely/never don’t eat breakfast
184.4	70.1	6.01 to 7.00 am	8.01 to 9.00 am	7.01 to 8.00 am	8.01 to 9.00 am	5 or more days	Less than once per week	2	2	Less than once per week	5	Less than once per week	Less than once per week	Less than once per week	Less than once per week	5	5	Less than once per week	2	Less than once per week	Less than once per week	Less than once per week		Less than once per week	Less than once per week	Less than once per week	Less than once per week	Less than once per week	Less than once per week		I enjoy it		I rarely/never don’t eat breakfast
186.6	97.95	5.01 to 6.00 am	6.01 to 7.00 am	6.01 to 7.00 am	7.01 to 8.00 am	5 or more days	Less than once per week	Less than once per week	Less than once per week	Less than once per week	Less than once per week	Less than once per week	Less than once per week	Less than once per week	7 or more	1	Less than once per week	Less than once per week	Less than once per week	Less than once per week	Less than once per week	Less than once per week		2	Less than once per week	Less than once per week	Less than once per week	Less than once per week	Less than once per week		It gives me energy		I rarely/never don’t eat breakfast
184.05	88.3	6.01 to 7.00 am	6.01 to 7.00 am	7.01 to 8.00 am	7.01 to 8.00 am	5 or more days	3	4	4	4	3	Less than once per week	3	Less than once per week	Less than once per week	Less than once per week	3	Less than once per week	Less than once per week	Less than once per week	Less than once per week	Less than once per week	Fruit smoothies 3 times a week	Less than once per week	5	Less than once per week	Less than once per week	Less than once per week	3		It is what I always do		I rarely/never don’t eat breakfast
180.9	81.3	6.01 to 7.00 am	7.01 to 8.00 am	6.01 to 7.00 am	7.01 to 8.00 am	5 or more days	5	Less than once per week	Less than once per week	Less than once per week	Less than once per week	Less than once per week	Less than once per week	Less than once per week	4	3	7 or more	Less than once per week	7 or more	Less than once per week	Less than once per week	Less than once per week		2	1	2	Less than once per week	4	Less than once per week		It gives me energy		I rarely/never don’t eat breakfast
183	105	6.01 to 7.00 am	8.01 to 9.00 am	9.01 to 10.00 am	9.01 to 10.00 am	3 to 4 days	2	3	3	3	Less than once per week	Less than once per week	Less than once per week	Less than once per week	Less than once per week	Less than once per week	Less than once per week	Less than once per week	1	1	Less than once per week	Less than once per week		6	3	Less than once per week	Less than once per week	Less than once per week	Less than once per week		I am hungry		I do not feel like eating first thing
182.8	81.6	6.01 to 7.00 am	6.01 to 7.00 am	6.01 to 7.00 am	7.01 to 8.00 am	5 or more days	Less than once per week	1	1	Less than once per week	Less than once per week	Less than once per week	5	Less than once per week	1	5	6	6	1	1	Less than once per week	Less than once per week		7 or more	Less than once per week	Less than once per week	Less than once per week	Less than once per week	Less than once per week		I am hungry		I rarely/never don’t eat breakfast
181.8	72.35	8.01 to 9.00 am	9.01 to 10.00 am	8.01 to 9.00 am	9.01 to 10.00 am	5 or more days	3	Less than once per week	Less than once per week	Less than once per week	Less than once per week	Less than once per week	7 or more	Less than once per week	Less than once per week	Less than once per week	7 or more	Less than once per week	1	Less than once per week	1	Less than once per week		Less than once per week	Less than once per week	Less than once per week	Less than once per week	5	Less than once per week		I am hungry		I rarely/never don’t eat breakfast
177.5	88.6	8.01 to 9.00 am	9.01 to 10.00 am	9.01 to 10.00 am	10.01 to11.00 am	5 or more days	3	Less than once per week	Less than once per week	Less than once per week	Less than once per week	Less than once per week	Less than once per week	Less than once per week	Less than once per week	Less than once per week	Less than once per week	Less than once per week	1	Less than once per week	2	Less than once per week	Some vegetables like celery and carrots	Less than once per week	Less than once per week	Less than once per week	Less than once per week	Less than once per week	Less than once per week		I enjoy it		I want to lose weight
184.9	86.8	6.01 to 7.00 am	6.01 to 7.00 am	6.01 to 7.00 am	7.01 to 8.00 am	5 or more days	Less than once per week	3	4	3	Less than once per week	Less than once per week	3	Less than once per week	Less than once per week	Less than once per week	3	Less than once per week	1	Less than once per week	Less than once per week	Less than once per week		1	Less than once per week	3	Less than once per week	Less than once per week	7 or more		It is what I always do		Not enough time
176.7	69.75	6.01 to 7.00 am	7.01 to 8.00 am	6.01 to 7.00 am	7.01 to 8.00 am	5 or more days	Less than once per week	Less than once per week	Less than once per week	Less than once per week	Less than once per week	Less than once per week	Less than once per week	Less than once per week	Less than once per week	Less than once per week	Less than once per week	Less than once per week	7 or more	Less than once per week	Less than once per week	Less than once per week	My morning breakfast depending on my diet will usually consist of oats and eggs. Closer to my competitions oats will be either cut or added.	Less than once per week	Less than once per week	Less than once per week	Less than once per week	Less than once per week	Less than once per week	Greens fusion- A shake that helps with my digestive system since the only source of fibre I am currently getting is through brochilli	It gives me energy		I rarely/never don’t eat breakfast
172.95	66.8	6.01 to 7.00 am	8.01 to 9.00 am	7.01 to 8.00 am	10.01 to11.00 am	3 to 4 days	3	4	Less than once per week	4	Less than once per week	Less than once per week	6	Less than once per week	Less than once per week	Less than once per week	Less than once per week	3	3	2	3	Less than once per week		7 or more	Less than once per week	Less than once per week	Less than once per week	Less than once per week	Less than once per week		I enjoy it		I do not feel like eating first thing
173.05	81.9	9.01 to 10.00 am	9.01 to 10.00 am	11.01 am to noon	11.01 am to noon	5 or more days	Less than once per week	1	Less than once per week	1	Less than once per week	Less than once per week	Less than once per week	Less than once per week	Less than once per week	Less than once per week	Less than once per week	Less than once per week	Less than once per week	3	Less than once per week	Less than once per week	Salmon, Tortilla wraps	Less than once per week	1	Less than once per week	Less than once per week	Less than once per week	Less than once per week		It gives me energy		I rarely/never don’t eat breakfast
173.2	90.3	5.01 to 6.00 am	6.01 to 7.00 am	7.01 to 8.00 am	8.01 to 9.00 am	5 or more days	2	3	3	3	1	3	Less than once per week	Less than once per week	2	Less than once per week	3	Less than once per week	1	Less than once per week	Less than once per week	1		7 or more	1	Less than once per week	Less than once per week	4	Less than once per week		It is what I always do		I do not feel like eating first thing
178.3	70.45	7.01 to 8.00 am	8.01 to 9.00 am	7.01 to 8.00 am	8.01 to 9.00 am	5 or more days	Less than once per week	2	2	1	Less than once per week	Less than once per week	Less than once per week	3	1	2	7 or more	2	1	Less than once per week	Less than once per week	Less than once per week		2	1	Less than once per week	Less than once per week	Less than once per week	Less than once per week	Water or water with supplement (berrocca)	It is what I always do		I rarely/never don’t eat breakfast
182	68	7.01 to 8.00 am	9.01 to 10.00 am	11.01 am to noon	11.01 am to noon	Rarely or never																											Other reasons	Not needed
177.2	88.2	6.01 to 7.00 am	6.01 to 7.00 am	6.01 to 7.00 am	7.01 to 8.00 am	5 or more days	3	4	4	2	Less than once per week	Less than once per week	3	Less than once per week	1	Less than once per week	3	3	2	2	Less than once per week	Less than once per week		5	Less than once per week	Less than once per week	Less than once per week	Less than once per week	Less than once per week		I am hungry		I rarely/never don’t eat breakfast
181.25	76.5	5.01 to 6.00 am	6.01 to 7.00 am	5.01 to 6.00 am	6.01 to 7.00 am	5 or more days	Less than once per week	5	5	Less than once per week	Less than once per week	Less than once per week	2	Less than once per week	Less than once per week	Less than once per week	2	Less than once per week	5	Less than once per week	Less than once per week	Less than once per week		Less than once per week	Less than once per week	Less than once per week	Less than once per week	5	Less than once per week		I am hungry		I rarely/never don’t eat breakfast
171.1	93.6	5.01 to 6.00 am	5.01 to 6.00 am	6.01 to 7.00 am	6.01 to 7.00 am	5 or more days	4	5	5	2	Less than once per week	Less than once per week	Less than once per week	2	Less than once per week	Less than once per week	2	4	4	Less than once per week	4	Less than once per week		Less than once per week	3	Less than once per week	Less than once per week	Less than once per week	Less than once per week		It helps prevent me from getting hungry before lunchtime		Not enough time
172.9	79.3	7.01 to 8.00 am	11.01 am to noon	7.01 to 8.00 am	11.01 am to noon	5 or more days	Less than once per week	Less than once per week	Less than once per week	Less than once per week	Less than once per week	Less than once per week	Less than once per week	Less than once per week	Less than once per week	7 or more	7 or more	Less than once per week	Less than once per week	Less than once per week	Less than once per week	Less than once per week		2	Less than once per week	Less than once per week	Less than once per week	Less than once per week	Less than once per week		It is what I always do		I rarely/never don’t eat breakfast
178.8	86.5	8.01 to 9.00 am	9.01 to 10.00 am	9.01 to 10.00 am	9.01 to 10.00 am	3 to 4 days	Less than once per week	Less than once per week	Less than once per week	Less than once per week	Less than once per week	Less than once per week	Less than once per week	Less than once per week	5	Less than once per week	Less than once per week	Less than once per week	Less than once per week	Less than once per week	Less than once per week	Less than once per week	Chicken salid	Less than once per week	Less than once per week	Less than once per week	Less than once per week	Less than once per week	Less than once per week	Water	I am hungry		I do not have any food in the house	Slept past it
192.4	95.6	7.01 to 8.00 am	8.01 to 9.00 am	9.01 to 10.00 am	10.01 to11.00 am	5 or more days	3	3	3	3	Less than once per week	Less than once per week	3	Less than once per week	Less than once per week	Less than once per week	3	1	1	1	Less than once per week	1		6	Less than once per week	Less than once per week	Less than once per week	Less than once per week	1		It gives me energy		I do not feel like eating first thing
183.3	76.8	6.01 to 7.00 am	5.01 to 6.00 am	6.01 to 7.00 am	5.01 to 6.00 am	5 or more days	7 or more	2	1	1	7 or more	Less than once per week	Less than once per week	Less than once per week	7 or more	7 or more	7 or more	Less than once per week	1	Less than once per week	Less than once per week	Less than once per week	usually mix oats, bran, museli, fruit, chia seeds and LSA mix	Less than once per week	Less than once per week	Less than once per week	Less than once per week	1	Less than once per week	water	It gives me energy		Not enough time
182.3	65.2	5.01 to 6.00 am	6.01 to 7.00 am	5.01 to 6.00 am	6.01 to 7.00 am	5 or more days	Less than once per week	Less than once per week	Less than once per week	Less than once per week	6	Less than once per week	Less than once per week	Less than once per week	Less than once per week	6	6	4	1	Less than once per week	1	Less than once per week		7 or more	Less than once per week	Less than once per week	Less than once per week	Less than once per week	Less than once per week		It helps prevent me from getting hungry before lunchtime		Hung over
187.5	83.85	5.01 to 6.00 am	7.01 to 8.00 am	7.01 to 8.00 am	9.01 to 10.00 am	5 or more days	5	1	Less than once per week	Less than once per week	Less than once per week	Less than once per week	Less than once per week	Less than once per week	1	4	Less than once per week	4	1	1	Less than once per week	Less than once per week		7 or more	Less than once per week	Less than once per week	Less than once per week	Less than once per week	Less than once per week		It helps prevent me from getting hungry before lunchtime		Not enough time
174.15	55.1	6.01 to 7.00 am	7.01 to 8.00 am	6.01 to 7.00 am	7.01 to 8.00 am	5 or more days	2	2	2	2	Less than once per week	2	Less than once per week	Less than once per week	Less than once per week	3	5	Less than once per week	Less than once per week	Less than once per week	Less than once per week	Less than once per week		Less than once per week	Less than once per week	Less than once per week	2	5	Less than once per week		It helps prevent me from getting hungry before lunchtime		Other reasons	I like something different for a change (having different food at a later time in the morning).
180.8	70.3	9.01 to 10.00 am	8.01 to 9.00 am	11.01 am to noon	10.01 to11.00 am	3 to 4 days	1	2	2	2	Less than once per week	Less than once per week	4	Less than once per week	Less than once per week	Less than once per week	5	Less than once per week	Less than once per week	Less than once per week	Less than once per week	Less than once per week		5	2	Less than once per week	Less than once per week	4	1		I am hungry		I do not feel like eating first thing
180.4	67	5.01 to 6.00 am	6.01 to 7.00 am	6.01 to 7.00 am	7.01 to 8.00 am	5 or more days	Less than once per week	1	1	1	Less than once per week	Less than once per week	4	Less than once per week	1	1	6	Less than once per week	1	1	Less than once per week	Less than once per week		7 or more	1	Less than once per week	Less than once per week	Less than once per week	Less than once per week		It is what I always do		I do not feel like eating first thing
188.95	85.05	7.01 to 8.00 am	7.01 to 8.00 am	8.01 to 9.00 am	9.01 to 10.00 am	5 or more days	7 or more	5	5	5	Less than once per week	Less than once per week	3	Less than once per week	Less than once per week	Less than once per week	3	Less than once per week	2	2	Less than once per week	Less than once per week		2	5	Less than once per week	Less than once per week	Less than once per week	Less than once per week		I am hungry		I rarely/never don’t eat breakfast
182.1	85.2	9.01 to 10.00 am	9.01 to 10.00 am	9.01 to 10.00 am	9.01 to 10.00 am	5 or more days	Less than once per week	Less than once per week	Less than once per week	Less than once per week	Less than once per week	Less than once per week	Less than once per week	Less than once per week	Less than once per week	Less than once per week	Less than once per week	Less than once per week	3	Less than once per week	Less than once per week	Less than once per week		Less than once per week	Less than once per week	7 or more	Less than once per week	Less than once per week	7 or more		I am hungry		I rarely/never don’t eat breakfast
180.6	79.25	5.01 to 6.00 am	6.01 to 7.00 am	7.01 to 8.00 am	7.01 to 8.00 am	5 or more days	2	2	2	1	Less than once per week	Less than once per week	5	2	Less than once per week	Less than once per week	6	Less than once per week	Less than once per week	Less than once per week	Less than once per week	Less than once per week		2	Less than once per week	Less than once per week	Less than once per week	2	Less than once per week		It is what I always do		I rarely/never don’t eat breakfast
187.3	84.9	5.01 to 6.00 am	9.01 to 10.00 am	5.01 to 6.00 am	9.01 to 10.00 am	5 or more days	Less than once per week	2	Less than once per week	Less than once per week	Less than once per week	Less than once per week	5	Less than once per week	Less than once per week	Less than once per week	5	Less than once per week	2	2	Less than once per week	Less than once per week		Less than once per week	7 or more	Less than once per week	Less than once per week	Less than once per week	Less than once per week		It is what I always do		I rarely/never don’t eat breakfast
176.2	80	7.01 to 8.00 am	7.01 to 8.00 am	7.01 to 8.00 am	7.01 to 8.00 am	5 or more days	Less than once per week	Less than once per week	Less than once per week	Less than once per week	6	Less than once per week	Less than once per week	Less than once per week	Less than once per week	Less than once per week	Less than once per week	Less than once per week	1	Less than once per week	Less than once per week	Less than once per week		7 or more	Less than once per week	Less than once per week	Less than once per week	Less than once per week	Less than once per week		I am hungry		I rarely/never don’t eat breakfast
181.2	68	Midnight to 5.00 am	Midnight to 5.00 am	5.01 to 6.00 am	5.01 to 6.00 am	5 or more days	5	Less than once per week	Less than once per week	Less than once per week	Less than once per week	Less than once per week	1	7 or more	Less than once per week	7 or more	1	7 or more	Less than once per week	Less than once per week	Less than once per week	Less than once per week	Cereal is gluten free 'equivalent' of muesli cornflakes	7 or more	Less than once per week	Less than once per week	Less than once per week	Less than once per week	Less than once per week	Coffee is espresso or piccolo no sugar	It helps prevent me from getting hungry before lunchtime		I rarely/never don’t eat breakfast
175.1	88.3	5.01 to 6.00 am	6.01 to 7.00 am	6.01 to 7.00 am	7.01 to 8.00 am	5 or more days	7 or more	3	3	Less than once per week	Less than once per week	Less than once per week	Less than once per week	Less than once per week	4	Less than once per week	4	4	3	Less than once per week	Less than once per week	Less than once per week		Less than once per week	Less than once per week	Less than once per week	Less than once per week	Less than once per week	Less than once per week		I am hungry		I rarely/never don’t eat breakfast
170.8	79	6.01 to 7.00 am	8.01 to 9.00 am	6.01 to 7.00 am	8.01 to 9.00 am	5 or more days	2	2	2	2	Less than once per week	Less than once per week	3	Less than once per week	Less than once per week	2	Less than once per week	2	1	Less than once per week	Less than once per week	Less than once per week		7 or more	2	Less than once per week	Less than once per week	Less than once per week	Less than once per week		Other reasons	It's the most important meal of the day. If gores the body and gets is going for the day.	I rarely/never don’t eat breakfast
186.6	90.9	6.01 to 7.00 am	7.01 to 8.00 am	6.01 to 7.00 am	7.01 to 8.00 am	5 or more days	7 or more	Less than once per week	Less than once per week	Less than once per week	Less than once per week	5	Less than once per week	Less than once per week	Less than once per week	5	Less than once per week	5	Less than once per week	Less than once per week	Less than once per week	2		2	Less than once per week	Less than once per week	Less than once per week	Less than once per week	Less than once per week		It gives me energy		I do not feel like eating first thing
177.7	81.2	5.01 to 6.00 am	5.01 to 6.00 am	7.01 to 8.00 am	7.01 to 8.00 am	5 or more days	5	Less than once per week	Less than once per week	Less than once per week	Less than once per week	Less than once per week	Less than once per week	Less than once per week	6	Less than once per week	6	Less than once per week	Less than once per week	Less than once per week	Less than once per week	Less than once per week		Less than once per week	Less than once per week	Less than once per week	Less than once per week	Less than once per week	Less than once per week		It is what I always do		Not enough time
182.2	86.7	6.01 to 7.00 am	7.01 to 8.00 am	6.01 to 7.00 am	8.01 to 9.00 am	5 or more days	4	Less than once per week	Less than once per week	Less than once per week	Less than once per week	Less than once per week	Less than once per week	Less than once per week	Less than once per week	5	5	5	1	Less than once per week	Less than once per week	Less than once per week		Less than once per week	Less than once per week	Less than once per week	Less than once per week	Less than once per week	Less than once per week		It helps prevent me from getting hungry before lunchtime		Not enough time
172.9	79.9	6.01 to 7.00 am	6.01 to 7.00 am	7.01 to 8.00 am	7.01 to 8.00 am	5 or more days	7 or more	7 or more	Less than once per week	Less than once per week	Less than once per week	Less than once per week	Less than once per week	Less than once per week	1	4	1	4	2	2	2	Less than once per week	Left over dinners, eg tacos, steak, green vegetables	Less than once per week	Less than once per week	Less than once per week	Less than once per week	Less than once per week	Less than once per week	Soda water	It is what I always do		I rarely/never don’t eat breakfast
169.1	67.5	7.01 to 8.00 am	8.01 to 9.00 am	7.01 to 8.00 am	8.01 to 9.00 am	5 or more days	2	Less than once per week	Less than once per week	Less than once per week	Less than once per week	Less than once per week	1	6	Less than once per week	Less than once per week	5	1	Less than once per week	Less than once per week	Less than once per week	1		Less than once per week	7 or more	Less than once per week	Less than once per week	Less than once per week	Less than once per week	Water	It helps prevent me from getting hungry before lunchtime		I do not feel like eating first thing
170	80.7	5.01 to 6.00 am	6.01 to 7.00 am	7.01 to 8.00 am	8.01 to 9.00 am	3 to 4 days	1	Less than once per week	Less than once per week	Less than once per week	Less than once per week	Less than once per week	Less than once per week	Less than once per week	Less than once per week	Less than once per week	Less than once per week	Less than once per week	Less than once per week	Less than once per week	Less than once per week	Less than once per week	Protein shake	7 or more	Less than once per week	Less than once per week	Less than once per week	Less than once per week	Less than once per week		It is what I always do		Not enough time
188.3	79.85	6.01 to 7.00 am	6.01 to 7.00 am	7.01 to 8.00 am	8.01 to 9.00 am	5 or more days	Less than once per week	1	1	1	Less than once per week	Less than once per week	7 or more	Less than once per week	Less than once per week	Less than once per week	7 or more	Less than once per week	Less than once per week	Less than once per week	Less than once per week	Less than once per week		Less than once per week	Less than once per week	Less than once per week	Less than once per week	Less than once per week	Less than once per week		I enjoy it		Not enough time
182.5	93.7	5.01 to 6.00 am	7.01 to 8.00 am	7.01 to 8.00 am	7.01 to 8.00 am	5 or more days	Less than once per week	1	Less than once per week	Less than once per week	Less than once per week	Less than once per week	Less than once per week	Less than once per week	4	1	1	1	6	Less than once per week	Less than once per week	Less than once per week		7 or more	Less than once per week	Less than once per week	Less than once per week	Less than once per week	Less than once per week		I am hungry		Other reasons	i always eat breakfast
162.4	84.9	5.01 to 6.00 am	6.01 to 7.00 am	7.01 to 8.00 am	7.01 to 8.00 am	5 or more days	6	Less than once per week	Less than once per week	Less than once per week	Less than once per week	Less than once per week	Less than once per week	Less than once per week	Less than once per week	Less than once per week	Less than once per week	Less than once per week	Less than once per week	Less than once per week	Less than once per week	Less than once per week	Atkins meal shake	7 or more	Less than once per week	Less than once per week	Less than once per week	Less than once per week	Less than once per week		It gives me energy		Not enough time
180.4	85.6	5.01 to 6.00 am	6.01 to 7.00 am	7.01 to 8.00 am	8.01 to 9.00 am	5 or more days	5	2	Less than once per week	2	Less than once per week	Less than once per week	Less than once per week	Less than once per week	5	Less than once per week	Less than once per week	Less than once per week	6	Less than once per week	Less than once per week	1	Currently on week days I have a smoothie at work with oats, coconut milk, 2 eggs, fruit. On occasional days I'll have an English muffin with eggs or an ommlette with vegetables (mushrrom, zucchini, spinach).	Less than once per week	Less than once per week	Less than once per week	Less than once per week	Less than once per week	5	I only ever drink water unless I'm having a smoothie at work (which is mostly water anyway).	It is what I always do		Other reasons	I generally only ever skip breakfast at work. This happens if I get there late after my morning worksout and then start getting a few small jobs jone at work. I then forget to have breakfast for a couple of hours. I'll still have breakfast on these days, just an hour or two after I should (when I start starving/losing focus)
172.6	62.55	6.01 to 7.00 am	7.01 to 8.00 am	7.01 to 8.00 am	8.01 to 9.00 am	5 or more days	Less than once per week	1	1	1	2	1	6	3	1	Less than once per week	6	6	Less than once per week	Less than once per week	Less than once per week	Less than once per week		5	Less than once per week	Less than once per week	Less than once per week	2	Less than once per week		I enjoy it		I rarely/never don’t eat breakfast
183.5	78.2	6.01 to 7.00 am	7.01 to 8.00 am	7.01 to 8.00 am	8.01 to 9.00 am	5 or more days	Less than once per week	1	Less than once per week	Less than once per week	Less than once per week	Less than once per week	5	1	Less than once per week	Less than once per week	6	Less than once per week	1	1	Less than once per week	Less than once per week		Less than once per week	Less than once per week	Less than once per week	Less than once per week	1	Less than once per week		It helps prevent me from getting hungry before lunchtime		I do not feel like eating first thing
180.6	86.7	7.01 to 8.00 am	6.01 to 7.00 am	7.01 to 8.00 am	9.01 to 10.00 am	3 to 4 days	6	Less than once per week	Less than once per week	Less than once per week	Less than once per week	Less than once per week	Less than once per week	Less than once per week	Less than once per week	Less than once per week	Less than once per week	Less than once per week	Less than once per week	Less than once per week	Less than once per week	Less than once per week		Less than once per week	Less than once per week	3	Less than once per week	Less than once per week	3		It helps prevent me from getting hungry before lunchtime		I do not feel like eating first thing
178.7	75.9	6.01 to 7.00 am	7.01 to 8.00 am	6.01 to 7.00 am	7.01 to 8.00 am	5 or more days	Less than once per week	Less than once per week	Less than once per week	Less than once per week	Less than once per week	Less than once per week	Less than once per week	Less than once per week	Less than once per week	7 or more	Less than once per week	Less than once per week	Less than once per week	Less than once per week	Less than once per week	Less than once per week		7 or more	Less than once per week	Less than once per week	Less than once per week	Less than once per week	Less than once per week		It gives me energy		I rarely/never don’t eat breakfast
185	75.9	7.01 to 8.00 am	9.01 to 10.00 am	7.01 to 8.00 am	9.01 to 10.00 am	5 or more days	Less than once per week	2	2	2	Less than once per week	Less than once per week	Less than once per week	5	Less than once per week	Less than once per week	5	Less than once per week	1	1	Less than once per week	Less than once per week		Less than once per week	Less than once per week	2	Less than once per week	Less than once per week	Less than once per week	Water	It is what I always do		I rarely/never don’t eat breakfast
184.4	77.9	6.01 to 7.00 am	7.01 to 8.00 am	11.01 am to noon	11.01 am to noon	1 to 2 days	Less than once per week	Less than once per week	Less than once per week	Less than once per week	Less than once per week	Less than once per week	Less than once per week	Less than once per week	Less than once per week	Less than once per week	Less than once per week	Less than once per week	Less than once per week	Less than once per week	Less than once per week	Less than once per week		7 or more	Less than once per week	Less than once per week	Less than once per week	Less than once per week	Less than once per week		Other reasons	to be social	I rarely/never don’t eat breakfast
163.1	61.8	7.01 to 8.00 am	8.01 to 9.00 am	8.01 to 9.00 am	9.01 to 10.00 am	5 or more days	Less than once per week	2	Less than once per week	2	Less than once per week	Less than once per week	1	Less than once per week	Less than once per week	5	5	Less than once per week	2	Less than once per week	Less than once per week	Less than once per week		7 or more	Less than once per week	Less than once per week	Less than once per week	1	Less than once per week		It is what I always do		I rarely/never don’t eat breakfast
179.7	86.5	6.01 to 7.00 am	7.01 to 8.00 am	7.01 to 8.00 am	7.01 to 8.00 am	5 or more days	4	Less than once per week	Less than once per week	Less than once per week	Less than once per week	Less than once per week	1	Less than once per week	Less than once per week	6	1	Less than once per week	3	1	1	Less than once per week		5	1	Less than once per week	Less than once per week	1	Less than once per week		It gives me energy		I rarely/never don’t eat breakfast
173	101.1	6.01 to 7.00 am	6.01 to 7.00 am	9.01 to 10.00 am	10.01 to11.00 am	Rarely or never																											I do not feel like eating first thing
172.4	55.9	6.01 to 7.00 am	5.01 to 6.00 am	7.01 to 8.00 am	6.01 to 7.00 am	5 or more days	Less than once per week	Less than once per week	Less than once per week	Less than once per week	Less than once per week	Less than once per week	Less than once per week	Less than once per week	7 or more	Less than once per week	7 or more	Less than once per week	Less than once per week	Less than once per week	Less than once per week	Less than once per week		7 or more	Less than once per week	Less than once per week	Less than once per week	Less than once per week	Less than once per week	Water	I enjoy it		I rarely/never don’t eat breakfast
182	80.8	7.01 to 8.00 am	7.01 to 8.00 am	10.01 to11.00 am	10.01 to11.00 am	Rarely or never																											I do not feel like eating first thing
172.3	67.8	7.01 to 8.00 am	8.01 to 9.00 am	8.01 to 9.00 am	9.01 to 10.00 am	5 or more days	2	2	Less than once per week	2	Less than once per week	Less than once per week	1	3	Less than once per week	Less than once per week	4	Less than once per week	2	Less than once per week	Less than once per week	Less than once per week		2	Less than once per week	Less than once per week	Less than once per week	Less than once per week	Less than once per week	Cordial 2 times a week	It is what I always do		Not enough time
196.3	81.4	6.01 to 7.00 am	7.01 to 8.00 am	6.01 to 7.00 am	11.01 am to noon	5 or more days	5	Less than once per week	Less than once per week	5	Less than once per week	Less than once per week	Less than once per week	Less than once per week	5	1	6	1	1	Less than once per week	Less than once per week	Less than once per week		Less than once per week	Less than once per week	Less than once per week	Less than once per week	Less than once per week	Less than once per week		It gives me energy		I do not feel like eating first thing
190.8	108.95	6.01 to 7.00 am	6.01 to 7.00 am	6.01 to 7.00 am	8.01 to 9.00 am	5 or more days	Less than once per week	1	1	Less than once per week	Less than once per week	Less than once per week	Less than once per week	Less than once per week	Less than once per week	6	6	Less than once per week	1	Less than once per week	Less than once per week	Less than once per week		Less than once per week	Less than once per week	Less than once per week	Less than once per week	Less than once per week	Less than once per week	Water	It is what I always do		I rarely/never don’t eat breakfast
184.8	98.6	6.01 to 7.00 am	6.01 to 7.00 am	6.01 to 7.00 am	7.01 to 8.00 am	5 or more days	6	1	1	1	6	Less than once per week	6	Less than once per week	Less than once per week	Less than once per week	6	Less than once per week	1	1	Less than once per week	Less than once per week	Almond milk	Less than once per week	1	Less than once per week	Less than once per week	Less than once per week	Less than once per week		It gives me energy		I rarely/never don’t eat breakfast
187.2	93.4	5.01 to 6.00 am	6.01 to 7.00 am	6.01 to 7.00 am	7.01 to 8.00 am	5 or more days	2	3	2	Less than once per week	Less than once per week	Less than once per week	1	2	Less than once per week	Less than once per week	3	3	3	1	Less than once per week	Less than once per week		7 or more	Less than once per week	Less than once per week	Less than once per week	Less than once per week	1		It helps prevent me from getting hungry before lunchtime		I rarely/never don’t eat breakfast
175.15	65	7.01 to 8.00 am	8.01 to 9.00 am	7.01 to 8.00 am	10.01 to11.00 am	Don't know/varies	Less than once per week	1	1	Less than once per week	Less than once per week	Less than once per week	Less than once per week	Less than once per week	Less than once per week	Less than once per week	Less than once per week	3	1	Less than once per week	Less than once per week	Less than once per week		Less than once per week	4	Less than once per week	Less than once per week	3	Less than once per week		It gives me energy		I do not feel like eating first thing
166.6	59.05	5.01 to 6.00 am	7.01 to 8.00 am	6.01 to 7.00 am	7.01 to 8.00 am	5 or more days	6	Less than once per week	Less than once per week	Less than once per week	2	Less than once per week	Less than once per week	Less than once per week	Less than once per week	3	5	5	1	Less than once per week	Less than once per week	Less than once per week		7 or more	Less than once per week	Less than once per week	Less than once per week	Less than once per week	Less than once per week		It is what I always do		I rarely/never don’t eat breakfast
184.7	82	Midnight to 5.00 am	6.01 to 7.00 am	9.01 to 10.00 am	7.01 to 8.00 am	1 to 2 days	Less than once per week	1	Less than once per week	Less than once per week	Less than once per week	Less than once per week	1	Less than once per week	Less than once per week	Less than once per week	Less than once per week	Less than once per week	1	1	Less than once per week	Less than once per week		7 or more	3	Less than once per week	Less than once per week	Less than once per week	Less than once per week		I am hungry		I have a cigarette instead
178.3	99.2	6.01 to 7.00 am	7.01 to 8.00 am	9.01 to 10.00 am	7.01 to 8.00 am	1 to 2 days	Less than once per week	2	2	2	Less than once per week	Less than once per week	Less than once per week	Less than once per week	Less than once per week	Less than once per week	Less than once per week	Less than once per week	Less than once per week	Less than once per week	Less than once per week	Less than once per week		Less than once per week	3	Less than once per week	2	5	Less than once per week		I am hungry		I do not feel like eating first thing
181.85	108.3	5.01 to 6.00 am	7.01 to 8.00 am	6.01 to 7.00 am	8.01 to 9.00 am	5 or more days	Less than once per week	Less than once per week	Less than once per week	6	Less than once per week	Less than once per week	6	Less than once per week	Less than once per week	Less than once per week	7 or more	Less than once per week	1	1	Less than once per week	Less than once per week		7 or more	Less than once per week	Less than once per week	Less than once per week	Less than once per week	Less than once per week		It helps prevent me from getting hungry before lunchtime		I rarely/never don’t eat breakfast
184.15	70.6	5.01 to 6.00 am	5.01 to 6.00 am	8.01 to 9.00 am	8.01 to 9.00 am	Rarely or never																											I do not feel like eating first thing
189.2	90	6.01 to 7.00 am	8.01 to 9.00 am	7.01 to 8.00 am	9.01 to 10.00 am	5 or more days	7 or more	2	1	Less than once per week	Less than once per week	Less than once per week	2	Less than once per week	6	1	6	6	2	Less than once per week	Less than once per week	Less than once per week		7 or more	Less than once per week	Less than once per week	Less than once per week	Less than once per week	Less than once per week		I am hungry		I rarely/never don’t eat breakfast
185.7	86	8.01 to 9.00 am	8.01 to 9.00 am	8.01 to 9.00 am	8.01 to 9.00 am	5 or more days	1	3	3	Less than once per week	Less than once per week	Less than once per week	Less than once per week	Less than once per week	6	Less than once per week	6	Less than once per week	3	Less than once per week	2	Less than once per week		4	Less than once per week	Less than once per week	Less than once per week	Less than once per week	Less than once per week		Eating breakfast makes it easier to control my weight		I rarely/never don’t eat breakfast
183.5	87.7	5.01 to 6.00 am	6.01 to 7.00 am	7.01 to 8.00 am	8.01 to 9.00 am	5 or more days	5	5	3	Less than once per week	Less than once per week	Less than once per week	Less than once per week	Less than once per week	5	Less than once per week	Less than once per week	Less than once per week	2	2	Less than once per week	Less than once per week		7 or more	Less than once per week	Less than once per week	Less than once per week	Less than once per week	Less than once per week		I am hungry		I do not have any food in the house
171.2	71.6	10.01 to 11.00 am	10.01 to11.00 am	11.01 am to noon	11.01 am to noon	5 or more days	7 or more	Less than once per week	Less than once per week	Less than once per week	Less than once per week	Less than once per week	Less than once per week	Less than once per week	Less than once per week	7 or more	7 or more	7 or more	1	Less than once per week	Less than once per week	Less than once per week		Less than once per week	Less than once per week	Less than once per week	Less than once per week	Less than once per week	Less than once per week		It is what I always do		Other reasons	don't want to eat before exercising
181.5	112.35	7.01 to 8.00 am	8.01 to 9.00 am	8.01 to 9.00 am	9.01 to 10.00 am	5 or more days	1	Less than once per week	4	Less than once per week	Less than once per week	Less than once per week	Less than once per week	Less than once per week	Less than once per week	Less than once per week	Less than once per week	Less than once per week	3	3	1	Less than once per week		2	Less than once per week	Less than once per week	Less than once per week	1	1		I am hungry		I rarely/never don’t eat breakfast
190.8	96.4	5.01 to 6.00 am	5.01 to 6.00 am	5.01 to 6.00 am	5.01 to 6.00 am	5 or more days	1	2	1	2	Less than once per week	Less than once per week	3	Less than once per week	3	1	7 or more	Less than once per week	Less than once per week	Less than once per week	Less than once per week	1		4	Less than once per week	2	Less than once per week	Less than once per week	1		I am hungry		I rarely/never don’t eat breakfast
181.1	86.5	7.01 to 8.00 am	8.01 to 9.00 am	8.01 to 9.00 am	8.01 to 9.00 am	5 or more days	7 or more	5	1	5	Less than once per week	Less than once per week	Less than once per week	7 or more	Less than once per week	5	7 or more	4	1	Less than once per week	Less than once per week	Less than once per week		Less than once per week	1	Less than once per week	Less than once per week	1	1		I enjoy it		Other reasons	Overslept the dining hall breakfast hours (closes at 9:30 am)
176.7	80.7	7.01 to 8.00 am	8.01 to 9.00 am	7.01 to 8.00 am	8.01 to 9.00 am	5 or more days	Less than once per week	7 or more	7 or more	7 or more	Less than once per week	Less than once per week	7 or more	Less than once per week	Less than once per week	7 or more	7 or more	7 or more	Less than once per week	Less than once per week	Less than once per week	Less than once per week		Less than once per week	7 or more	Less than once per week	Less than once per week	Less than once per week	Less than once per week		It is what I always do		I do not feel like eating first thing
